# Supplementary material for: Papain-like cysteine proteases in Carica papaya: lineage-specific gene duplication and expansion
Source: BMC Genomics. 2018 Jan 6;19:26. doi: 10.1186/s12864-017-4394-y (PMC5756445; doi:10.1186/s12864-017-4394-y)
Supplement: Supplementary file 1 — Details of papaya tissues used for quantitative real-time PCR analysis. (XLSX 11 kb) [file 12864_2017_4394_MOESM1_ESM.xlsx]

## Sheet: Sheet1
Additional file 1: Table S1 Details of papaya tissues used for quantitive real-time PCR analysis.
No.	Variety	Tissue type	Developing stage	Sex type
1	Zhonghuang	Flower	5 mm long	Male
2	Zhonghuang	Flower	35 mm long	Male
3	Zhonghuang	Fruit skin	50% yellow fruit	Female
4	Zhonghuang	Fruit flesh	50% yellow fruit	Female
5	Zhonghuang	Fruit skin	green fruit at immature size	Female
6	Zhonghuang	Fruit flesh	green fruit at immature size	Female
7	Zhonghuang	Leaf	Mature size	Female
