# Supplementary material for: Papain-like cysteine proteases in Carica papaya: lineage-specific gene duplication and expansion
Source: BMC Genomics. 2018 Jan 6;19:26. doi: 10.1186/s12864-017-4394-y (PMC5756445; doi:10.1186/s12864-017-4394-y)
Supplement: Supplementary file 2 — Details of papaya tissues used for RNA-Seq library construction. (XLSX 12 kb) [file 12864_2017_4394_MOESM2_ESM.xlsx]

## Sheet: Sheet1
Additional file 2: Table S2 Details of papaya tissues used for RNA-Seq library construction.
No.	RNA-Seq library name	GenBank Accession No.	Detailed information of tissue
1	Leaf	SRX2697676	Papaya (cv Tainong1) leaf
2	Fruit_stage1	SRX2697675	Papaya (cv Tainong1) fruit flesh at stage1 (immature)
3	Fruit_stage2	SRX2697674	Papaya (cv Tainong1) fruit flesh at stage2 (mature green)
4	Fruit_stage3	SRX2697673	Papaya (cv Tainong1) fruit flesh at stage3 (breaker)
5	Fruit_stage4	SRX2697672	Papaya (cv Tainong1) fruit flesh at stage4 (ripe)
6	Fruit_30DPA	SRX2697671	Papaya (cv SunUp) fruit flesh at 30 days post anthesis
7	Fruit_150DPA	SRX2697670	Papaya (cv SunUp) fruit flesh at 150 days post anthesis
