# Supplementary material for: Papain-like cysteine proteases in Carica papaya: lineage-specific gene duplication and expansion
Source: BMC Genomics. 2018 Jan 6;19:26. doi: 10.1186/s12864-017-4394-y (PMC5756445; doi:10.1186/s12864-017-4394-y)
Supplement: Supplementary file 3 — Primers used for quantitative real-time PCR. (XLSX 9 kb) [file 12864_2017_4394_MOESM3_ESM.xlsx]

## Sheet: Sheet1
Additional file 3: Table S3 Primers used for quantitative real-time PCR.
No.	Primers	Forward sequence	GC%	Tm (℃)	Reverse sequence	GC%	Tm (℃)
1	CpXCP7	TTCGCTTCAGTACGTGGCTCA	54.5	63	CGTCCAACCCCATTAGTTTTCA	45.5	61.6
2	CpXCP8	ACAGGATTAGAACACTTCGACAACGA	42.3	63.6	TGAAAATGCCCAACAACTACCACA	41.7	64.3
