# Supplementary material for: Papain-like cysteine proteases in Carica papaya: lineage-specific gene duplication and expansion
Source: BMC Genomics. 2018 Jan 6;19:26. doi: 10.1186/s12864-017-4394-y (PMC5756445; doi:10.1186/s12864-017-4394-y)
Supplement: Supplementary file 4 — List of species used for construction of the phylogenetic tree of subfamily III PLCP genes. (XLSX 12 kb) [file 12864_2017_4394_MOESM4_ESM.xlsx]

## Sheet: Sheet1
Additional file 4: Table S4 List of species used for construction of the phylogenetic tree of subfamily III PLCP genes.
No.	Group	Species	Total number of subfamily III PLCP genes	Original file name of protein sequences
1	Basal Angiosperm	Amborella trichopoda	2	Atrichopoda_291_v1.0.protein_primaryTranscriptOnly.fa
2	Dicots	Amaranthus hypochondriacus	2	Ahypochondriacus_315_v1.0.protein_primaryTranscriptOnly.fa
3	Dicots	Aquilegia coerulea	2	Acoerulea_322_v3.1.protein_primaryTranscriptOnly.fa
4	Dicots	Arabidopsis halleri	2	Ahalleri_264_v1.1.protein_primaryTranscriptOnly.fa
5	Dicots	Arabidopsis lyrata	2	Alyrata_107_v1.0.protein_primaryTranscriptOnly.fa
6	Dicots	Arabidopsis thaliana	2	Athaliana_167_TAIR10.protein_primaryTranscriptOnly.fa
7	Dicots	Boechera stricta	2	Bstricta_278_v1.2.protein_primaryTranscriptOnly.fa
8	Dicots	Brassica rapa	2	BrapaFPsc_277_v1.3.protein_primaryTranscriptOnly.fa
9	Dicots	Capsella grandiflora	2	Cgrandiflora_266_v1.1.protein_primaryTranscriptOnly.fa
10	Dicots	Capsella rubella	2	Crubella_183_v1.0.protein_primaryTranscriptOnly.fa
11	Dicots	Carica papaya	9	papaya_annotation.evm_aa_27950.faa
12	Dicots	Chenopodium quinoa	4	Cquinoa_392_v1.0.protein_primaryTranscriptOnly.fa
13	Dicots	Citrus clementina	3	Cclementina_182_v1.0.protein_primaryTranscriptOnly.fa
14	Dicots	Citrus sinensis	2	Csinensis_154_v1.1.protein_primaryTranscriptOnly.fa
15	Dicots	Cucumis sativus	2	Csativus_122_v1.0.protein_primaryTranscriptOnly.fa
16	Dicots	Daucus carota	2	Dcarota_388_v2.0.protein_primaryTranscriptOnly.fa
17	Dicots	Eucalyptus grandis	1	Egrandis_297_v2.0.protein_primaryTranscriptOnly.fa
18	Dicots	Eutrema salsugineum	1	Esalsugineum_173_v1.0.protein_primaryTranscriptOnly.fa
19	Dicots	Fragaria vesca	1	Fvesca_226_v1.1.protein_primaryTranscriptOnly.fa
20	Dicots	Glycine max	4	Gmax_275_Wm82.a2.v1.protein_primaryTranscriptOnly.fa
21	Dicots	Gossypium raimondii	2	Graimondii_221_v2.1.protein_primaryTranscriptOnly.fa
22	Dicots	Kalanchoe laxiflora	2	Klaxiflora_382_v1.1.protein_primaryTranscriptOnly.fa
23	Dicots	Kalanchoe marnieriana	2	Kmarnieriana_309_v1.1.protein_primaryTranscriptOnly.fa
24	Dicots	Linum usitatissimum	2	Lusitatissimum_200_v1.0.protein_primaryTranscriptOnly.fa
25	Dicots	Malus domestica	5	Mdomestica_196_v1.0.protein_primaryTranscriptOnly.fa
26	Dicots	Manihot esculenta	4	Mesculenta_305_v6.1.protein_primaryTranscriptOnly.fa
27	Dicots	Medicago truncatula	1	Mtruncatula_285_Mt4.0v1.protein_primaryTranscriptOnly.fa
28	Dicots	Mimulus guttatus	1	Mguttatus_256_v2.0.protein_primaryTranscriptOnly.fa
29	Dicots	Panicum hallii	2	Phallii_308_v2.0.protein_primaryTranscriptOnly.fa
30	Dicots	Phaseolus vulgaris	2	Pvulgaris_218_v1.0.protein_primaryTranscriptOnly.fa
31	Dicots	Populus trichocarpa	4	Ptrichocarpa_210_v3.0.protein_primaryTranscriptOnly.fa
32	Dicots	Prunus persica	1	Ppersica_298_v2.1.protein_primaryTranscriptOnly.fa
33	Dicots	Ricinus communis	2	Rcommunis_119_v0.1.protein_primaryTranscriptOnly.fa
34	Dicots	Sarracenia purpurea	3	Spurpurea_289_v1.0.protein_primaryTranscriptOnly.fa
35	Dicots	Solanum lycopersicum	2	Slycopersicum_225_iTAGv2.3.protein_primaryTranscriptOnly.fa
36	Dicots	Solanum tuberosum	2	Stuberosum_206_v3.4.protein_primaryTranscriptOnly.fa
37	Dicots	Thellungiella halophila	2	Thalophila_173_protein_primaryTranscriptOnly.fa
38	Dicots	Theobroma cacao	2	Tcacao_233_v1.1.protein_primaryTranscriptOnly.fa
39	Dicots	Trifolium pratense	1	Tpratense_385_v2.protein_primaryTranscriptOnly.fa
40	Dicots	Vitis vinifera	2	Vvinifera_145_Genoscope.12X.protein_primaryTranscriptOnly.fa
41	Monocots	Musa acuminata	3	Macuminata_304_v1.protein_primaryTranscriptOnly.fa
42	Monocots	Spirodela polyrhiza	1	Spolyrhiza_290_v2.protein_primaryTranscriptOnly.fa
43	Monocots	Zostera marina	1	Zmarina_324_v2.2.protein_primaryTranscriptOnly.fa
44	Monocots	Ananas comosus	4	Acomosus_321_v3.protein_primaryTranscriptOnly.fa
45	Monocots	Brachypodium distachyon	2	Bdistachyon_314_v3.1.protein_primaryTranscriptOnly.fa
46	Monocots	Brachypodium stacei	4	Bstacei_316_v1.1.protein_primaryTranscriptOnly.fa
47	Monocots	Oryza sativa	3	Osativa_323_v7.0.protein_primaryTranscriptOnly.fa
48	Monocots	Panicum virgatum	4	Pvirgatum_383_v3.1.protein_primaryTranscriptOnly.fa
49	Monocots	Setaria italica	3	Sitalica_312_v2.2.protein_primaryTranscriptOnly.fa
50	Monocots	Setaria viridis	3	Sviridis_311_v1.1.protein_primaryTranscriptOnly.fa
51	Monocots	Sorghum bicolor	3	Sbicolor_313_v3.1.protein_primaryTranscriptOnly.fa
52	Monocots	Triticum aestivum	7	Taestivum_296_v2.2.protein_primaryTranscriptOnly.fa
53	Monocots	Zea mays	3	Zmays_284_5b+.protein_primaryTranscriptOnly.fa
