# Supplementary material for: Papain-like cysteine proteases in Carica papaya: lineage-specific gene duplication and expansion
Source: BMC Genomics. 2018 Jan 6;19:26. doi: 10.1186/s12864-017-4394-y (PMC5756445; doi:10.1186/s12864-017-4394-y)
Supplement: Supplementary file 5 — List of the 155 PLCP genes of subfamily III used for phylogenetic analysis. (XLSX 16 kb) [file 12864_2017_4394_MOESM5_ESM.xlsx]

## Sheet: 155 genes list
Additional file 5: Table S5 List of the 155 PLCP genes of subfamily III used for phylogenetic analysis.
Gene symbol	Species	Gene ID or Genbank accession No.
Ahy0001	Amaranthus hypochondriacus	AHYPO_020418-RA
Ahy0002	Amaranthus hypochondriacus	AHYPO_021592-RA
Atr0001	Amborella trichopoda	evm_27.model.AmTr_v1.0_scaffold00022.173
Atr0002	Amborella trichopoda	evm_27.model.AmTr_v1.0_scaffold00022.170
Acom0001	Ananas comosus	Aco003574.1
Acom0002	Ananas comosus	Aco013521.1
Acom0003	Ananas comosus	Aco018520.1
Acom0004	Ananas comosus	Aco026572.1
Acoe0001	Aquilegia coerulea	Aqcoe5G113800.1.p
Acoe0002	Aquilegia coerulea	Aqcoe6G164200.1.p
Aha0001	Arabidopsis halleri	Araha.41394s0002.1.p
Aha0002	Arabidopsis halleri	Araha.35276s0004.1.p
Al0001	Arabidopsis lyrata	472321
Al0002	Arabidopsis lyrata	491113
Ath0001	Arabidopsis thaliana	AT1G20850.1
Ath0002	Arabidopsis thaliana	AT4G35350.1
Bstr0001	Boechera stricta	Bostr.7128s0675.1.p
Bstr0002	Boechera stricta	Bostr.7867s1396.1.p
Bd0001	Brachypodium distachyon	Bradi3g53300.2.p
Bd0002	Brachypodium distachyon	Bradi2g39320.2.p
Br0001	Brassica rapa	Brara.A00297.1.p
Br0002	Brassica rapa	Brara.F01487.1.p
Br0003	Brassica rapa	Brara.G01086.1.p
Br0004	Brassica rapa	Brara.H02309.1.p
Bsta0001	Brachypodium stacei	Brast04G085600.1.p
Bsta0002	Brachypodium stacei	Brast08G242600.1.p
Cg0001	Capsella grandiflora	Cagra.2350s0079.1.p
Cg0002	Capsella grandiflora	Cagra.6160s0012.1.p
omegaII	Carica papaya	NCBI_CAA46862.1
omegaI	Carica papaya	NCBI_CAA49504.1
chymop	Carica papaya	NCBI_CAA66378.1
chymopII	Carica papaya	NCBI_CAB38314.1
chymopIII	Carica papaya	NCBI_CAB38315.1
chymopIV	Carica papaya	NCBI_CAB38316.1
chymopV	Carica papaya	NCBI_CAB38317.1
CC-b	Vasconcellea cundinamarcensis	PDB_3IOQ
GE	Carica papaya	NCBI_P05994.3
papain	Carica papaya	NCBI_AAB02650.1
CC-III	Vasconcellea cundinamarcensis	NCBI_AAB32657.1
CC23	Vasconcellea cundinamarcensis	NCBI_AAK83567.1
CC-a	Vasconcellea cundinamarcensis	NCBI_AAL14614.1
CC-Ib	Vasconcellea cundinamarcensis	NCBI_AAO39763.1
VXH-D	Vasconcella_x_heilbornii	NCBI_ABI30271.1
VXH-A	Vasconcella_x_heilbornii	NCBI_ABI30272.1
VXH-B	Vasconcella_x_heilbornii	NCBI_ABI30273.1
VS-B	Vasconcellea_stipulata	NCBI_ABI30274.1
VS-A	Vasconcellea_stipulata	NCBI_ABI30275.1
VXH-C	Vasconcella_x_heilbornii	NCBI_ABI30276.1
CC-c	Vasconcellea cundinamarcensis	NCBI_ADQ27799.1
CpXCP1	Carica papaya	evm.TU.supercontig_232.3
CpXCP2	Carica papaya	evm.TU.supercontig_286.15
CpXCP3	Carica papaya	evm.TU.contig_27841.1
CpXCP4	Carica papaya	evm.TU.contig_32339.1
CpXCP5	Carica papaya	evm.TU.supercontig_1120.1
CpXCP6	Carica papaya	evm.TU.supercontig_155.5.1
CpXCP7	Carica papaya	evm.TU.supercontig_155.6
CpXCP8	Carica papaya	evm.TU.supercontig_286.8
CpXCP9	Carica papaya	evm.TU.supercontig_547.1
Cr0001	Capsella rubella	Carubv10009557m
Cr0002	Capsella rubella	Carubv10005136m
Cq0001	Chenopodium quinoa	AUR62010184-RA
Cq0002	Chenopodium quinoa	AUR62013186-RA
Cq0003	Chenopodium quinoa	AUR62024100-RA
Cq0004	Chenopodium quinoa	AUR62035166-RA
Cc0001	Citrus clementina	Ciclev10028616m
Cc0002	Citrus clementina	Ciclev10001665m
Cc0003	Citrus clementina	Ciclev10028739m
Csi0001	Citrus sinensis	orange1.1g018649m
Csi0002	Citrus sinensis	orange1.1g018781m
Csa0001	Cucumis sativus	Cucsa.099850.1
Csa0002	Cucumis sativus	Cucsa.272380.1
Dc0001	Daucus carota	DCAR_013940
Dc0002	Daucus carota	DCAR_016796
Eg0001	Eucalyptus grandis	Eucgr.F03589.1.p
Es0002	Eutrema salsugineum	Thhalv10008032m
Fv0001	Fragaria vesca	mrna17350.1-v1.0-hybrid
Gm0001	Glycine max	Glyma.02G172000.1.p
Gm0002	Glycine max	Glyma.04G014700.1.p
Gm0003	Glycine max	Glyma.04G014800.1.p
Gm0004	Glycine max	Glyma.06G014700.1.p
Gr0001	Gossypium raimondii	Gorai.008G013500.1
Gr0002	Gossypium raimondii	Glyma.06G014800.1.p
Kl0001	Kalanchoe laxiflora	Gorai.012G138700.1
Kl0002	Kalanchoe laxiflora	Kaladp0092s0089.1.p
Km0001	Kalanchoe marnieriana	Kalax.0653s0025.1.p
Km0002	Kalanchoe marnieriana	Kalax.1103s0003.1.p
Lu0001	Linum usitatissimum	Lus10030722
Lu0002	Linum usitatissimum	Lus10013204
Md0001	Malus domestica	MDP0000590598
Md0002	Malus domestica	MDP0000885048
Md0003	Malus domestica	MDP0000200671
Md0004	Malus domestica	MDP0000242006
Md0005	Malus domestica	MDP0000287640
Me0001	Manihot esculenta	Manes.15G113300.1.p
Me0002	Manihot esculenta	Manes.05G127000.1.p
Me0003	Manihot esculenta	Manes.03G097200.1.p
Me0004	Manihot esculenta	Manes.05G126900.1.p
Mt0001	Medicago truncatula	Medtr3g116080.1
Mg0001	Mimulus guttatus	Migut.N02984.1.p
Ma0001	Musa acuminata	GSMUA_Achr2P04950_001
Ma0002	Musa acuminata	GSMUA_Achr3P03740_001
Ma0003	Musa acuminata	GSMUA_Achr3P11680_001
Os0001	Oryza sativa	LOC_Os01g73980.1
Os0002	Oryza sativa	LOC_Os02g48450.1
Os0003	Oryza sativa	LOC_Os05g01810.1
Ph0001	Panicum hallii	Pahal.A03155.1
Ph0002	Panicum hallii	Pahal.C01028.1
Pvi0001	Panicum virgatum	Pavir.1KG477300.1.p
Pvi0002	Panicum virgatum	Pavir.3KG102100.1.p
Pvi0003	Panicum virgatum	Pavir.1NG458500.1.p
Pvi0004	Panicum virgatum	Pavir.3KG097800.1.p
Pvu0001	Phaseolus vulgaris	Phvul.009G008100.1
Pvu0002	Phaseolus vulgaris	Phvul.009G008200.1
Pt0001	Populus trichocarpa	Potri.009G168900.1
Pt0002	Populus trichocarpa	Potri.002G005700.1
Pt0003	Populus trichocarpa	Potri.004G207600.1
Pt0004	Populus trichocarpa	Potri.005G256000.1
Pp0001	Prunus persica	Prupe.8G181100.1.p
Rc0001	Ricinus communis	30162.m001301
Rc0002	Ricinus communis	30170.m013801
Spu0001	Sarracenia purpurea	SapurV1A.1212s0070.1.p
Spu0002	Sarracenia purpurea	SapurV1A.0016s0330.1.p
Spu0003	Sarracenia purpurea	SapurV1A.0266s0060.1.p
Si0001	Setaria italica	Seita.1G295700.1.p
Si0002	Setaria italica	Seita.5G467700.1.p
Si0003	Setaria italica	Seita.3G067600.1.p
Sv0001	Setaria viridis	Sevir.1G301000.1.p
Sv0002	Setaria viridis	Sevir.5G473800.1.p
Sv0003	Setaria viridis	Sevir.3G068700.1.p
Sb0001	Sorghum bicolor	Sobic.004G261400.1.p
Sb0002	Sorghum bicolor	Sobic.009G008800.1.p
Sb0003	Sorghum bicolor	Sobic.003G443200.1.p
Sl0001	Solanum lycopersicum	Solyc04g082710.2.1
Sl0002	Solanum lycopersicum	Solyc12g094700.1.1
St0001	Solanum tuberosum	PGSC0003DMP400017510
St0002	Solanum tuberosum	PGSC0003DMP400051206
Spo0001	Spirodela polyrhiza	Spipo5G0015100
Tc0001	Theobroma cacao	Thecc1EG034834t1
Tc0002	Theobroma cacao	Thecc1EG007588t1
Th0001	Thellungiella halophila	Thhalv10025568m
Th0002	Thellungiella halophila	Thhalv10000553m
Ta0001	Triticum aestivum	Traes_1AS_53CDC5AC0.2
Ta0002	Triticum aestivum	Traes_6DL_6E58DED42.1
Ta0003	Triticum aestivum	Traes_1BS_3E425BF7A.1
Ta0004	Triticum aestivum	Traes_1BS_3E425BF7A1.1
Ta0005	Triticum aestivum	Traes_1DS_5834A7E14.3
Ta0006	Triticum aestivum	Traes_6AL_FD9CE49D6.2
Ta0007	Triticum aestivum	Traes_6BL_46609FA39.1
Tp0001	Trifolium pratense	Tp57577_TGAC_v2_mRNA39502
Vv0001	Vitis vinifera	GSVIVT01023863001
Vv0002	Vitis vinifera	GSVIVT01013420001
Zmay0001	Zea mays	GRMZM2G180926_P01
Zmay0002	Zea mays	GRMZM2G066326_P01
Zmay0003	Zea mays	GRMZM2G367701_P01
Zmar0001	Zostera marina	Zosma67g00620.1
