# Supplementary material for: Papain-like cysteine proteases in Carica papaya: lineage-specific gene duplication and expansion
Source: BMC Genomics. 2018 Jan 6;19:26. doi: 10.1186/s12864-017-4394-y (PMC5756445; doi:10.1186/s12864-017-4394-y)
Supplement: Supplementary file 9 — The percentages of PLCP genes derived from tandem duplication events in each PLCP subfamily estimated by MCScanX. (XLSX 12 kb) [file 12864_2017_4394_MOESM9_ESM.xlsx]

## Sheet: Sheet1
Additional file 9: Table S8 The percentages of PLCP genes derived from tandem duplication events in each PLCP subfamily estimated by MCScanX
Species	Subfamily I	Subfamily II	Subfamily III	Subfamily IV	Subfamily V	Subfamily VI	Subfamily VII	Subfamily VIII	Subfamily IX
Carica papaya	0% (0/3)*	0% (0/2)	44% (4/9)	66% (2/3)	0% (0/1)	50% (5/10)	0% (0/3)	0% (0/1)	0% (0/1)
Arabidopsis thaliana	0% (0/9)	66% (2/3)	0% (0/2)	0% (0/1)	0% (0/1)	71% (5/7)	0% (0/4)	50% (1/2)	66% (2/3)
Populus trichocarpa	0% (0/5)	33% (2/6)	0% (0/4)	40% (2/5)	0% (0/1)	73% (14/19)	0% (0/5)	0% (0/1)	66% (2/3)
Vitis vinifera	0% (0/3)	0% (0/2)	0% (0/2)	0% (0/2)	10% (1/1)	71% (5/7)	60% (3/5)	0% (0/1)	0% (0/1)
Oryza sativa	66% (2/3)	66% (8/12)	0% (0/3)	0% (0/1)	58% (7/12)	55% (5/9)	0% (0/3)	0% (0/1)	0% (0/1)
Sorghum bicolor	85% (6/7)	40% (4/10)	0% (0/3)	0% (0/1)	0% (0/4)	80% (12/15)	0% (0/3)	0% (0/1)	0% (0/1)
Amborella trichopoda	0% (0/2)	0% (0/1)	10% (2/2)	0% (0/2)	(0/0)	68% (11/16)	0% (0/2)	0% (0/1)	0% (0/1)
*percetage of tandem duplication members in given subfamily of each species = number of tandem duplicate genes / total number of genes in this subfamily
